# Supplementary material for: Metamorphism of Venus as driver of crustal thickness and recycling
Source: Nat Commun. 2025 Mar 25;16:2905. doi: 10.1038/s41467-025-58324-1 (PMC11937330; doi:10.1038/s41467-025-58324-1)
Supplement: Supplementary file 2 — Supplementary Data 1 [file 41467_2025_58324_MOESM2_ESM.xlsx]

## Sheet: Density on gradient (Fig. 2)
	5 °C/km thermal gradient (Fig. 2A)					10 °C/km thermal gradient (Fig. 2B)						15 °C/km thermal gradient (Fig. 2C)						20 °C/km thermal gradient (Fig. 2D)						25 °C/km thermal gradient (Fig. 2E)
	Peridodite	Basalt	Alkali Basalt				Peridodite	Basalt	Alkali Basalt				Peridodite	Basalt	Alkali Basalt				Peridodite	Basalt	Alkali Basalt				Peridodite	Basalt	Alkali Basalt
depth (km)	ρ (kg m-3)	ρ (kg m-3)	ρ (kg m-3)			depth (km)	ρ (kg m-3)	ρ (kg m-3)	ρ (kg m-3)			depth (km)	ρ (kg m-3)	ρ (kg m-3)	ρ (kg m-3)			depth (km)	ρ (kg m-3)	ρ (kg m-3)	ρ (kg m-3)			depth (km)	ρ (kg m-3)	ρ (kg m-3)	ρ (kg m-3)
1	3222.18	2965.07	2908.56			1	3221.67	2964.73	2908.12			1	3221.16	2964.37	2907.68			1	3220.65	2964.02	2907.22			1	3220.13	2963.67	2906.76
3	3223.37	2967.31	2912.65			3	3221.83	2966.29	2910.99			2	3220.72	2964.76	2908.62			2	3219.69	2964.03	2907.55			2	3218.66	2963.34	2906.49
5	3224.62	2969.95	2916.78			5	3222.03	2968.16	2913.82			3	3220.29	2965.23	2909.35			3	3218.74	2964.16	2907.71			3	3217.19	2963.09	2906.07
7	3226.09	2972.76	2921.44			7	3222.46	2970.23	2916.89			4	3219.81	2965.77	2910.12			4	3217.74	2964.32	2907.88			4	3215.68	2962.81	2905.66
9	3227.71	2975.92	2926.71			9	3223.02	2972.44	2920.23			5	3219.46	2966.36	2910.91			5	3216.88	2964.46	2908.05			5	3214.29	2962.56	2905.23
11	3229.52	2979.41	2971.49			11	3223.75	2974.86	2923.84			6	3219.13	2966.93	2911.72			6	3216.03	2964.62	2908.22			6	3212.93	2962.32	2904.77
13	3231.55	2983.4	3015.98			13	3224.58	2977.57	2988.42			7	3218.84	2967.53	2912.56			7	3215.22	2964.81	2908.39			7	3211.6	2962.11	2904.31
15	3233.86	2987.95	3028.34			15	3225.42	2980.62	3004.36			8	3218.59	2968.17	2913.42			8	3214.44	2965.04	2908.55			8	3210.12	2961.95	2903.84
17	3254.19	2993.27	3043.52			17	3226.49	2984.12	3011.1			9	3218.36	2968.84	2914.3			9	3213.57	2965.31	2908.72			9	3208.65	2961.81	2903.36
19	3294.26	3050.59	3062.79			19	3227.84	2988.04	3018.55			10	3218.17	2969.57	2915.21			10	3212.69	2965.61	2908.9			10	3207.21	2961.71	2902.9
21	3302.47	3075.28	3087.9			21	3229.55	2992.61	3026.85			11	3217.87	2970.35	2916.14			11	3211.84	2965.97	2909.08			11	3205.82	2961.62	2902.47
23	3302.83	3077.1	3121.68			23	3258.61	3045.38	3036.15			12	3217.61	2971.19	2917.1			12	3211.03	2966.37	2909.3			12	3204.46	2961.59	2902.07
25	3303.19	3078.85	3146.8			25	3278.32	3063.24	3046.67			13	3217.39	2972.08	2918.09			13	3210.25	2966.78	2909.54			13	3203.15	2961.63	2901.72
27	3303.56	3099.82	3154.19			27	3287.04	3063.8	3058.64			14	3217.21	2973.03	2927.84			14	3209.53	2967.27	2909.84			14	3201.89	2961.76	2901.09
29	3303.92	3121.74	3168.46			29	3286.15	3064.31	3072.32			15	3217.08	2974.05	2953.11			15	3208.85	2967.83	2910.19			15	3200.68	2962	2897.92
31	3304.27	3123.64	3185.16			31	3285.26	3064.76	3087.94			16	3217.02	2975.12	2969.63			16	3208.23	2968.5	2911.64			16	3199.52	2962.34	2893.78
33	3304.63	3155.93	3203.84			33	3284.37	3084.15	3105.69			17	3217	2976.29	2980.49			17	3207.67	2969.26	2923.54			17	3198.45	2962.83	2894.19
35	3304.99	3223.94	3224.03			35	3283.48	3103.35	3125.76			18	3217.05	2977.56	2988.7			18	3207.19	2970.16	2934.55			18	3197.46	2963.49	2894.74
37	3305.34	3294.49	3245.4			37	3282.58	3103.96	3139.02			19	3217.18	2978.97	2992.64			19	3206.78	2971.19	2943.94			19	3196.57	2964.35	2895.44
39	3305.7	3337.68	3267.85			39	3281.68	3104.49	3141.92			20	3217.38	2980.51	2994.27			20	3206.46	2972.4	2951.63			20	3195.45	2965.45	2896.3
41	3306.05	3353.89	3333.46			41	3280.78	3135.29	3145.09			21	3217.68	2982.22	2995.97			21	3206.24	2973.8	2958.41			21	3194.27	2966.82	2858.62
43	3311.1	3366.9	3344.09			43	3279.87	3177.58	3148.57			22	3218.07	2984.12	2997.74			22	3206.11	2975.43	2935.79			22	3193.19	2968.9	2989.72
45	3330.11	3379.43	3349.1			45	3278.97	3184.12	3152.36			23	3218.58	2986.24	2999.59			23	3205.73	2977.35	2936.45			23	3192.14	2970.69	2992.99
47	3330.65	3392.81	3389.84			47	3278.06	3188.53	3156.52			24	3219.23	2988.65	3001.53			24	3205.4	2979.6	2937.14			24	3191.14	2973.8	2995.4
49	3331.18	3407.89	3391.86			49	3277.15	3192.95	3161.06			25	3220.03	2991.34	3003.56			25	3205.15	2982.28	2937.87			25	3190.2	2974.86	2952.67
51	3331.68	3425.64	3393.85			51	3284.2	3197.36	3166.01			26	3220.72	2994.41	3005.66			26	3204.96	2985.53	2938.65			26	3189.31	2974.45	2979.73
53	3332.17	3447.22	3395.81			53	3291.19	3201.8	3171.42			27	3221.4	3014.49	3007.87			27	3204.85	2990.77	2895.88			27	3188.49	2973.81	3082.93
55	3332.64	3461.13	3397.77			55	3290.34	3206.21	3177.3			28	3222.19	3015.26	3010.15			28	3204.83	2992.35	3051.72			28	3187.75	2972.76	3073.77
57	3333.1	3461.94	3399.75			57	3289.46	3210.51	3192.83			29	3227.53	3016.1	3012.53			29	3204.91	2994.14	3054.26			29	3187.08	2952.93	3033.64
59	3333.54	3462.74	3401.73			59	3288.56	3214.77	3380.02			30	3234.51	3028.34	3015.02			30	3205.07	2995.9	3056.58			30	3186.31	2916.92	3203.14
61	3333.98	3463.56	3403.71			61	3287.63	3218.95	3388.09			31	3240.61	3037.42	3017.6			31	3205.34	2998	3057.32			31	3186.58	2903.28	3747.84
63	3334.4	3464.37	3405.72			63	3286.68	3222.97	3396.84			32	3245.58	3036.46	3020.27			32	3205.72	3000.81	2988.94			32	3189.23	2886.75	3755.72
65	3334.81	3465.23	3407.76			65	3285.7	3226.88	3405.93			33	3249.8	3035.45	3023.04			33	3206.22	3003.86	3149.79			33	3202.3	2894.99	3763.96
67	3335.22	3466.05	3408.96			67	3284.7	3232.2	3415.32			34	3253.46	3034.37	3025.88			34	3206.82	3004.21	3147.11			34	3203.7	2897.17	3781.45
69	3335.62	3466.89	3409.79			69	3283.68	3238.79	3416.36			35	3256.72	3033.23	3028.83			35	3207.57	3002.23	3143.05			35	3196.17	2893.73	3807.79
71	3336.01	3467.73	3410.61			71	3282.63	3245.23	3416.49			36	3259.78	3032.03	3031.86			36	3208.44	2999.05	3139.99			36	3187.39	2864.04	3844.43
73	3336.39	3468.57	3411.43			73	3281.55	3251.56	3416.27			37	3258.93	3030.72	2996.43			37	3209.46	2980.97	3226.57			37	3186.11	3192.88	3933.36
75	3336.77	3469.42	3412.26			75	3280.45	3257.82	3415.38			38	3257.82	3029.31	3208.78			38	3211.11	2962.13	3450.31			38	3185.09	3190.46	3947.54
77	3337.14	3470.29	3413.07			77	3279.33	3264.11	3412.86			39	3256.7	3027.79	3215.55			39	3220.71	2948.76	3554.74			39	3182.92	3188.05	3944.84
79	3337.51	3471.12	3413.87			79	3278.17	3268.81	3404.9			40	3255.58	3026.14	3222.58			40	3223.51	2944.41	3564.08			40	3179.76	3185	3942.13
81	3337.86	3471.95	3414.67			81	3276.98	3251.26	3369.72			41	3254.46	3024.33	3229.91			41	3221.19	2946.23	3573.33			41	3172.1	3180.25	3939.41
												42	3253.34	3022.36	3237.57			42	3218.49	2948.8	3582.67			42	3175.79	3180.74	3936.69
												43	3252.21	3020.2	3234.39			43	3215.16	2946.58	3591.4			43	3172.02	3178.24	3933.96
												44	3251.09	3023.91	3212.14			44	3211.09	2938.28	3599.15			44	3167.73	3175.8	3931.22
												45	3249.96	3034.2	3251.85			45	3205.77	2966.75	3598.5			45	3164.53	3173.23	3928.47
												46	3248.83	3038.2	3261.79			46	3199.02	3016.5	3613.86			46	3161.3	3170.65	3925.72
												47	3247.7	3039.02	3285.77			47	3192.27	3174.63	3644.72			47	3157.98	3167.95	3922.96
												48	3246.57	3040.93	3313.8			48	3191.75	3172.8	3703.35			48	3154.65	3164.87	3900.32
												49	3245.44	3045	3355.29			49	3192.13	3170.57	3674.44			49	3152.74	3161.43	3945.37
												50	3244.31	3053.7	3446.07			50	3190.85	3168.68	3623.8			50	3146.49	3156.16	3942.45
												51	3243.18	3067.15	3451.21			51	3186.24	3166.68	3810.46			51	3143.96	2971.37	3939.52
												52	3242.05	3086.31	3458.35			52	3185.88	3164.86	3832.88			52	3140.13	3109.94	3936.59
												53	3240.91	3101.35	3464.03			53	3181.37	3162.45	3850.99			53	3134.9	2888.3	3933.64
												54	3239.78	3150.94	3468.81			54	3181.5	3160.56	3860.55			54	3133.71	3044.12	3930.69
												55	3237.35	3219.6	3471.67			55	3176.08	3158.47	3866.57			55	3126.03	3041.4	3927.73
												56	3235.46	3284.7	3483.47			56	3174.95	3156.36	3869.12			56	3125.27	3038.68	3924.76
												57	3233.46	3342.58	3471.35			57	3172.42	3154.23	3871.41			57	3093.6	3035.96	3921.78
												58	3231.03	3398.57	3468.3			58	3170.06	3152.07	3869.56			58	3106.74	3033.22	3918.8
												59	3228.89	3444.58	3468.93			59	3167.46	3149.84	3875.12			59	3103.96	3030.48	3915.81
												60	3226.94	3410.51	3467.93			60	3165	3147.58	3872.35			60	3101.17	3026.12	3912.81
												61	3224.4	3378.72	3464.74			61	3162.54	3145.21	3869.42
												62	3224.25	3342.88	3457.99			62	3160.27	3142.84	3874.81
												63	3217.68	3302.34	3453.43			63	3157	3140.11	3874.3
												64	3214.84	3226.07	3444.87			64	3156.02	3136.65	3872.18
												65	3210.26	3336.68	3485.19			65	3151.2	3196.7	3870.1
												66	3205.25	3027.91	3463.04			66	3148.79	3119.67	3867.96
												67	3202.86	3205.06	3463.5			67	3145.81	3024.36	3865.87
												68	3206.66	3202.86	3455.43			68	3145.07	3060.45	3863.76
												69	3200.42	3200.57	3447.94			69	3133.29	3053.95	3861.64
												70	3202.65	3198.45	3445.71			70	3125.57	3144.5	3859.51
												71	3197.02	3191.06	3449.65			71	3127.34	3017.49	3857.37
												72	3198.54	3196.59	3452.25			72	3126.35	3113.19	3855.28
												73	3193.67	3191.74	3452.25			73	3104.49	3041.21	3853.1
												74	3193.19	3189.63	3452.25			74	3119.98	3096.72	3850.97
												75	3191.33	3183.25	3452.25			75	3117.81	3095.16	3848.82
												76	3189.67	3187.04	3417.04			76	2973.41	3072.71	3846.69
												77	3187.96	3183.33	3417.04			77	2970.04	3068.9	3844.51
												78	3186.27	3181.28	3513.52			78	2966.68	3067.37	3842.38
												79	3184.52	3179.62	3540.48			79	2963.31	3065.83	3840.23
												80	3183.41	3175.6	3535.63			80	2959.95	3064.29	3838.03

## Sheet: Peridotite_modes (Fig. 4)
Fields marked in orange were not calculated by Perple_X due to computational instabilities and instead extrapolated as the median of the two closest values
5 °C/km thermal gradient (Fig. 4A)													10 °C/km thermal gradient (Fig. 4D)													15 °C/km thermal gradient (Fig. 4G)												20 °C/km thermal gradient (Fig. 4J)
			vol %													vol %													vol %												vol %
P(bar)	T(K)	depth (km)	Pl	Cpx	Ol	Opx	Grt	rt	Spl	melt			P(bar)	T(K)	depth (km)	Pl	Cpx	Ol	Opx	Grt	rt	Spl	melt			P(bar)	T(K)	depth (km)	Pl	Cpx	Ol	Opx	rt	Spl	melt			P(bar)	T(K)	depth (km)	Pl	Cpx	Ol	Opx	rt	Spl	melt
368.317	728	1	12.0758	6.11436	65.6258	15.9801		0.0752	0.128745				368.317	733	1	12.0671	6.11946	65.6269	15.9851		0.0752155	0.126152				368.32	738	1	12.0579	6.12494	65.628	15.9905	0.075256	0.123451				368.32	743	1	12.0495	6.12969	65.6291	15.9955	0.0752771	0.12094
904.952	738	3	11.9498	6.19732	65.6013	16.0606		0.0744	0.116658				904.952	753	3	11.9232	6.21289	65.6047	16.0762		0.0744576	0.10854				636.64	753	2	11.98	6.17455	65.6188	16.0397	0.0749139	0.11215				636.64	763	2	11.9619	6.18512	65.6206	16.0505	0.0749418	0.106907
1441.59	748	5	11.8041	6.29304	65.5737	16.1524		0.0734	0.103372				1441.59	773	5	11.7607	6.31818	65.5796	16.1784		0.0735918	0.0895553				904.95	768	3	11.8962	6.22836	65.6076	16.0928	0.0745114	0.100443				904.95	783	3	11.8679	6.2444	65.6103	16.1108	0.0745162	0.0920344
1978.22	758	7	11.6383	6.4031	65.5389	16.2583		0.0724	0.089				1978.22	793	7	11.5751	6.43976	65.5471	16.2972		0.0725177	0.0682886				1173.27	783	4	11.8065	6.28534	65.5971	16.1491	0.0740597	0.087889				1173.27	803	4	11.7671	6.3074	65.6002	16.1751	0.0739834	0.0762653
2514.86	768	9	11.4464	6.53136	65.4966	16.3813		0.0712	0.0731				2514.86	813	9	11.3644	6.57917	65.5074	16.4327		0.0712367	0.0451357				1441.59	798	5	11.7117	6.34616	65.5839	16.2099	0.0735402	0.0747878				1441.59	823	5	11.6599	6.37482	65.5872	16.2452	0.0733339	0.0595592
3051.49	778	11	11.2224	6.68207	65.445	16.5254		0.0698	0.0553				3051.49	833	11	11.122	6.74059	65.4589	16.5897		0.069633	0.0191878				1709.91	813	6	11.6112	6.41071	65.5691	16.2751	0.0729494	0.0609922				1709.91	843	6	11.5461	6.44651	65.5721	16.3206	0.0725539	0.0421677
3588.13	788	13	10.9599	6.85965	65.3821	16.6947		0.0682	0.0354				3588.13	853	13	10.8625	6.91542	65.3964	16.7583		0.0673926					1978.22	828	7	11.5029	6.48065	65.5523	16.3456	0.0722481	0.0463662				1978.22	863	7	11.4252	6.52263	65.5545	16.4017	0.0715972	0.0243382
4124.76	798	15	10.6492	7.07094	65.3051	16.8956		0.0663	0.0128				4124.76	873	15	10.6074	7.0906	65.314	16.9239		0.064098					2246.54	843	8	11.3872	6.55562	65.5334	16.4215	0.0714235	0.0309229				2246.54	883	8	11.2955	6.60442	65.535	16.4896	0.0705102	0.00505491
4661.4	808	17	7.47992	9.2855	63.1037	19.0101		0.0563	1.06453				4661.4	893	17	10.3105	7.29674	65.216	17.1166		0.060086					2514.86	858	9	11.2667	6.63377	65.5123	16.5011	0.0705159	0.0156261				2514.86	903	9	11.1851	6.67441	65.5065	16.5652	0.0687659
5198.03	818	19	1.20582	13.6776	58.7309	23.2395		0.0212	3.12485				5198.03	913	19	9.96417	7.53986	65.0991	17.3417		0.0551357					2783.18	873	10	11.1377	6.71771	65.4883	16.5868	0.0694335					2783.18	923	10	11.0791	6.74154	65.4736	16.6392	0.0666305
5734.67	828	21		14.5278	58.0086	24.0727		0.000756	3.39023				5734.67	933	21	9.55582	7.8297	64.9585	17.607		0.0489813					3051.49	888	11	11.0329	6.78714	65.4557	16.6565	0.0677405					3051.49	943	11	10.9636	6.81597	65.4366	16.7197	0.0641531
6271.3	838	23		14.5346	58.039	24.062		0.000109	3.36433				6271.3	953	23	4.76108	11.2577	61.6341	20.7789		0.0206265	1.54761				3319.81	903	12	10.9203	6.8621	65.42	16.7317	0.0658418					3319.81	963	12	10.8409	6.89546	65.3964	16.8059	0.0613408
6807.94	848	25		14.5413	58.0711	24.0496			3.338				6807.94	973	25	1.49222	13.6196	59.509	22.9055			2.47376				3588.13	918	13	10.7997	6.943	65.3811	16.8125	0.0637264					3588.13	983	13	10.7095	6.98144	65.3523	16.8986	0.0581536
7344.57	858	27		14.5477	58.1039	24.0371			3.31135				7344.57	993	27		14.717	58.6989	23.8082			2.7759				3856.45	933	14	10.6707	7.03029	65.3386	16.899	0.0613267					3856.45	1003	14	10.5682	7.07501	65.3038	16.9985	0.0545105
7881.21	868	29		14.5543	58.1363	24.0244			3.28495				7881.21	1013	29		14.742	58.7798	23.7723			2.70586				4124.76	948	15	10.5324	7.12465	65.2923	16.992	0.0586604					4124.76	1023	15	10.4168	7.17656	65.2507	17.1056	0.0503688
8417.84	878	31		14.5607	58.1685	24.012			3.25871				8417.84	1033	31		14.7687	58.8614	23.7347			2.63517				4393.08	963	16	10.3824	7.22833	65.2412	17.0925	0.0556254					4393.08	1043	16	10.2538	7.2875	65.1923	17.2208	0.0456498
8954.48	888	33		14.5672	58.2014	23.9995			3.23188				8954.48	1053	33		14.7962	58.9432	23.6964			2.56428				4661.4	978	17	10.224	7.33788	65.1866	17.1992	0.0522948					4661.4	1063	17	10.0787	7.40826	65.1283	17.3444	0.0402809
9491.11	898	35		14.5738	58.2337	23.9869			3.20554				9491.11	1073	35		14.8255	59.0258	23.6559			2.49274				4929.72	993	18	10.0529	7.45772	65.1267	17.3141	0.0485181					4929.72	1083	18	9.88949	7.5418	65.0576	17.4769	0.0341462
10027.7	908	37		14.5804	58.2663	23.9744			3.17883				10027.7	1093	37		14.8571	59.1088	23.6132			2.42091				5198.03	1008	19	9.8666	7.59016	65.0604	17.4387	0.0442198					5198.03	1103	19	9.68408	7.68978	64.9795	17.6195	0.0271543
10564.4	918	39		14.5867	58.299	23.9622			3.15208				10564.4	1113	39		14.891	59.1924	23.568			2.34864				5466.35	1023	20	9.6664	7.73342	64.988	17.5728	0.0393991					5466.35	1123	20	9.46176	7.85351	64.8932	17.7723	0.0191489
11101	928	41		14.5932	58.3322	23.9497			3.12485				11101	1133	41		14.9272	59.2764	23.5205			2.27593				5734.67	1038	21	9.44962	7.8908	64.9086	17.7171	0.0339276					5734.67	1143	21	9.21833	8.03831	64.7969	17.9366	0.00991568
11637.7	938	43		14.2397	59.1125	22.1308	2.02437		2.49265				11637.7	1153	43		14.9665	59.3608	23.4698			2.20296				6002.99	1053	22	9.21401	8.06397	64.8211	17.8732	0.0277317					6002.99	1163	22	8.95954	8.23891	64.6937	18.1078
12174.3	948	45		12.8821	62.1887	14.626	10.3032						12174.3	1173	45		15.0092	59.4456	23.4154			2.12976				6271.3	1068	23	8.95749	8.25505	64.7245	18.0423	0.0206784					6271.3	1183	23	8.74883	8.39589	64.6305	18.2248
12710.9	958	47		12.8835	62.1954	14.5209	10.4002						12710.9	1193	47		15.0563	59.5308	23.3567			2.05627				6539.62	1083	24	8.67654	8.4675	64.6172	18.2262	0.0126152					6539.62	1203	24	8.52616	8.56507	64.5633	18.3455
13247.6	968	49		12.8833	62.2019	14.4217	10.4931						13247.6	1213	49		15.1073	59.6164	23.2938			1.98243				6807.94	1098	25	8.36902	8.70346	64.4982	18.4259	0.00339346					6807.94	1223	25	8.29005	8.74901	64.4916	18.4693
13784.2	978	51		12.8779	62.2078	14.3374	10.5769						13784.2	1233	51		14.4355	60.8796	20.1453	3.56668		0.972877				7076.26	1113	26	8.07997	8.92419	64.3993	18.5965						7076.26	1243	26	8.0408	8.94775	64.4155	18.5959
14320.8	988	53		12.8713	62.2136	14.2568	10.6582						14320.8	1253	53		13.7857	62.1032	16.9459	7.16524						7344.57	1128	27	7.79576	9.14038	64.3102	18.7537						7344.57	1263	27	7.77493	9.16493	64.3339	18.7262
14857.5	998	55		12.8734	62.219	14.1777	10.7299						14857.5	1273	55		13.8444	62.1092	16.8519	7.19449						7612.89	1143	28	7.49054	9.37559	64.2139	18.9199						7612.89	1283	28	7.49407	9.4009	64.2472	18.8578
15394.1	1008	57		12.867	62.2241	14.1115	10.7973						15394.1	1293	57		13.9057	62.1149	16.7622	7.21715						7881.21	1158	29	6.45107	10.159	63.5829	19.54		0.266995				7881.21	1303	29	7.19599	9.65945	64.1548	18.9898
15930.7	1018	59		12.8615	62.2291	14.0461	10.8632						15930.7	1313	59		13.979	62.1202	16.6723	7.22854						8149.53	1173	30	5.14748	11.1504	62.7692	20.3123		0.620709				8149.53	1323	30	6.88044	9.94253	64.0565	19.1205
16467.4	1028	61		12.8699	62.2339	13.9735	10.9227						16467.4	1333	61		14.0557	62.1256	16.5785	7.24023						8417.84	1188	31	3.98732	12.0482	62.0693	20.9816		0.913532				8417.84	1343	31	6.54733	10.2507	63.9523	19.2496
17004	1038	63		12.8565	62.2383	13.9272	10.9781						17004	1353	63		14.1647	62.1297	16.4785	7.22707						8686.16	1203	32	3.0118	12.8196	61.5075	21.525		1.13613				8686.16	1363	32	6.19281	10.596	63.841	19.3702
17540.6	1048	65		12.8631	62.2425	13.867	11.0274						17540.6	1373	65		14.275	62.134	16.377	7.21403						8954.48	1218	33	2.15941	13.5148	61.0398	21.9759		1.31011				8954.48	1383	33	5.81746	10.9755	63.7227	19.4843
18077.3	1058	67		12.8488	62.2468	13.8213	11.083						18077.3	1393	67		14.4033	62.138	16.2667	7.19211						9222.8	1233	34	1.40153	14.1514	60.6442	22.356		1.44685				9222.8	1403	34	5.42176	11.3967	63.5975	19.584
18613.9	1068	69		12.8453	62.2508	13.7741	11.1298						18613.9	1413	69		14.5541	62.1416	16.1432	7.16109						9491.11	1248	35	0.704887	14.758	60.2977	22.6821		1.55736				9491.11	1423	35	5.00176	11.8687	63.4643	19.6652
19150.5	1078	71		12.8347	62.2548	13.7334	11.1772						19150.5	1433	71		14.7324	62.1448	16.0027	7.12003						9759.43	1263	36	0.0429232	15.3567	59.9832	22.968		1.64923				9759.43	1443	36	4.5558	12.4018	63.3223	19.7201
19687.2	1088	73		12.8412	62.2585	13.6815	11.2187						19687.2	1453	73		14.9339	62.1477	15.8491	7.06924						10027.8	1278	37		15.4572	60.0267	22.9164		1.59973				10027.8	1463	37	4.07012	12.9919	63.1656	19.7523			0.0200599
20223.8	1098	75		12.8349	62.2623	13.6405	11.2624						20223.8	1473	75		15.1758	62.1502	15.6657	7.00826						10296.1	1293	38		15.5271	60.0945	22.8375		1.54095				10296.1	1483	38	3.06575	13.5223	62.7947	20.0765			0.540776
20760.4	1108	77		12.829	62.2659	13.6022	11.3028						20760.4	1493	77		15.4611	62.1523	15.4507	6.93604						10564.4	1308	39		15.6039	60.1624	22.7515		1.48219				10564.4	1503	39		14.4408	61.3413	21.4176			2.57271
21297.1	1118	79		12.828	62.2694	13.5629	11.3397						21297.1	1513	79		15.8081	62.1538	15.1858	6.85228						10832.7	1323	40		15.0485	60.218	23.2999		1.43354				10832.7	1523	40		13.3021	61.4753	21.3871			3.83552
21833.7	1128	81		12.8272	62.2728	13.5247	11.3754						21833.7	1533	81		16.2178	62.155	14.8706	6.75655						11101	1338	41		15.779	60.2983	22.558		1.36468				11101	1543	41		12.0838	61.3508	21.3876			5.17778
22370.4	1138	83		12.8216	62.2761	13.4903	11.4119						22370.4	1553	83		16.7268	62.1555	14.4745	6.64333						11369.3	1353	42		15.8799	60.3662	22.4478		1.30608				11369.3	1563	42		10.4765	61.1825	21.4209			6.92019
22907	1148	85		12.8156	62.2793	13.4595	11.4456						22907	1573	85		17.3289	62.1555	13.9963	6.51929						11637.6	1368	43		15.9909	60.4344	22.3274		1.24739				11637.6	1583	43		8.34576	60.9534	21.5194			9.18144
23443.6	1158	87		12.8093	62.2825	13.4304	11.4778						23443.6	1593	87		18.0914	62.1548	13.3787	6.3751						11906	1383	44		16.1141	60.5024	22.1947		1.18881				11906	1603	44		5.615	60.65	21.7548			11.9802
23980.3	1168	89		12.8034	62.2856	13.4009	11.51						23980.3	1613	89		18.9959	62.1537	12.6309	6.21959						12174.3	1398	45		16.2504	60.5704	22.0488		1.13045				12174.3	1623	45		2.28075	60.2631	22.2037			15.2524
24516.9	1178	91		12.7998	62.2887	13.3705	11.541						24516.9	1633	91		20.1062	62.1513	11.7115	6.03103						12442.6	1413	46		16.3988	60.6385	21.8907		1.07191				12442.6	1643	46			59.9136	22.2049			17.8814
25053.5	1188	93		12.7922	62.2917	13.345	11.5711						25053.5	1653	93		21.3549	62.1485	10.6723	5.8244						12710.9	1428	47		16.569	60.7066	21.7109		1.01351				12710.9	1663	47			59.7138	21.1558			19.1304
25590.2	1198	95		12.7924	62.2946	13.3143	11.5986						25590.2	1673	95		22.7435	62.1453	9.51081	5.60039						12979.2	1443	48		16.7565	60.7748	21.5134		0.955314				12979.2	1683	48			59.5024	20.0832			20.4144
26126.8	1208	97		12.7879	62.2975	13.2887	11.6259						26126.8	1693	97		24.2045	62.1415	8.30263	5.35129						13247.6	1458	49		16.9642	60.8428	21.2959		0.897145				13247.6	1703	49			59.2761	18.9714			21.7524
26663.4	1218	99		12.7859	62.3004	13.2604	11.6533						26663.4	1713	99		25.7106	62.1372	7.077	5.07519						13515.9	1473	50		17.2085	60.9112	21.0414		0.838813				13515.9	1723	50			59.0369	17.8027			23.1605
27200.1	1228	101		12.7829	62.3032	13.2349	11.6791						27200.1	1733	101		27.261	62.1323	5.83393	4.77274						13784.2	1488	51		17.4867	60.9796	20.7532		0.780524				13784.2	1743	51			58.7811	16.554			24.6649
27736.7	1238	103		12.7778	62.3059	13.212	11.7043						27736.7	1753	103		28.8405	62.1266	4.59611	4.43682						14052.5	1503	52		17.7851	61.048	20.4444		0.722457				14052.5	1763	52			58.5064	15.1964			26.2972
28273.3	1248	105		12.7721	62.3088	13.1884	11.7307						28273.3	1773	105		27.5659	61.6346	5.59395	3.54062			1.66491			14320.8	1518	53		18.1383	61.1167	20.0809		0.664103				14320.8	1783	53			58.2098	13.7147			28.0755
28810	1258	107		12.7721	62.3113	13.1634	11.7532						28810	1793	107		16.734	59.3538	13.9413	0.955915			9.01496			14589.1	1533	54		18.5368	61.1846	19.672		0.606573						54			58	12			30
29346.6	1268	109		12.7713	62.314	13.1359	11.7788						29346.6	1813	109			56.6158	25.9828				17.4014			14857.5	1548	55		18.5168	61.2638	19.4478		0.507902	0.263641			14857.5	1823	55			57.5617	10.2556			32.1827
29883.2	1278	111		12.7711	62.3166	13.113	11.7993						29883.2	1833	111			55.8285	25.0508				19.1207			15125.8	1563	56		18.2043	61.3438	19.3352		0.379997	0.736657			15125.8	1843	56			57.2022	8.20735			34.5904
30419.9	1288	113		12.7681	62.3191	13.0914	11.8214						30419.9	1853	113			54.9904	24.1543				20.8553			15394.1	1578	57		17.536	61.4198	19.3561		0.21801	1.47012			15394.1	1863	57			56.8216	5.89081			37.2876
30956.5	1298	115		12.7678	62.3217	13.0674	11.8431						30956.5	1873	115			54.0907	23.2694				22.64			15662.4	1593	58		16.4313	61.4844	19.5223		0.0149672	2.5471			15662.4	1883	58			56.4149	3.83997			39.7451
31493.1	1308	117		12.7652	62.3241	13.0474	11.8632						31493.1	1893	117			53.1138	22.3619				24.5243			15930.7	1608	59		15.2842	61.3235	19.709			3.68325			15930.7	1903	59			55.9879	0.218192			43.7939
32029.8	1318	119		12.7678	62.3267	13.0207	11.8849						32029.8	1913	119			52.0569	21.4204				26.5227			16199	1623	60		13.7961	61.0925	20.0179			5.09347			16199	1923	60			54.3657				45.6343
32566.4	1328	121		12.7688	62.3291	12.9975	11.9046						32566.4	1933	121			50.8905	20.4105				28.699			16467.4	1638	61		11.8645	60.7861	20.4739			6.87546			16467.4	1943	61			52.596				47.404
33103.1	1338	123		12.7743	62.3316	12.97	11.9241						33103.1	1953	123			49.6086	19.3088				31.0826			16735.7	1653	62		9.39557	60.3876	21.1446			9.07215			16735.7	1963	62			50.2774				49.7226
33639.7	1348	125		12.7718	62.3339	12.9521	11.9422						33639.7	1973	125			48.1886	18.0779				33.7335			17004	1668	63		6.37681	59.8892	22.0798			11.6542			17004	1983	63			47.8826				52.1174
34176.3	1358	127		12.7745	62.3362	12.9305	11.9588						34176.3	1993	127			46.6168	16.6855				36.6977			17272.3	1683	64		2.77876	59.2838	23.3554			14.5821			17272.3	2003	64			45.2019				54.7981
34713	1368	129		12.7751	62.3386	12.9082	11.978						34713	2013	129			44.8598	15.0717				40.0684			17540.6	1698	65			58.7229	24.2495			17.0275			17540.6	2023	65			42.1345				57.8655
35249.6	1378	131		12.7824	62.3409	12.8817	11.995						35249.6	2033	131			42.9093	13.19				43.9007			17809	1713	66			58.4328	23.5497			18.0175			17809	2043	66			38.8459				61.1541
35786.2	1388	133		12.7866	62.3432	12.8588	12.0114						35786.2	2053	133			40.6757	10.9369				48.3874			18077.3	1728	67			58.1286	22.8553			19.016			18077.3	2063	67			34.6967				65.3033
36322.9	1398	135		12.7785	62.3454	12.851	12.0251						36322.9	2073	135			38.1926	8.26686				53.5405			18345.6	1743	68			57.8095	22.1535			20.037			18345.6	2083	68			30.0152				69.9848
36859.5	1408	137		12.8	62.3477	12.8085	12.0438						36859.5	2093	137			35.3274	5.01452				59.6581			18613.9	1758	69			57.4702	21.4399			21.0899			18613.9	2103	69			24.6769				75.3231
37396.1	1418	139		12.8124	62.3499	12.7783	12.0593						37396.1	2113	139			32.0229	1.05117				66.9259			18882.2	1773	70			57.1157	20.7195			22.1649			18882.2	2123	70			18.2783				81.7217
37932.8	1428	141		12.8122	62.3522	12.7627	12.0729						37932.8	2133	141			27.6671					72.3329			19150.5	1788	71			56.7387	19.9583			23.303			19150.5	2143	71			10.6092				89.3908
38469.4	1438	143		12.8225	62.3543	12.7349	12.0884						38469.4	2153	143			22.4713					77.5287			19418.9	1803	72			56.3363	19.1636			24.5001			19418.9	2163	72			1.32249				98.6775
39006	1448	145		12.839	62.3564	12.7031	12.1015						39006	2173	145			16.459					83.541			19687.2	1818	73			55.9112	18.325			25.7638			19687.2	2183	73							100
39542.7	1458	147		12.8545	62.3585	12.6721	12.1148						39542.7	2193	147			9.22671					90.7733			19955.5	1833	74			55.4563	17.4323			27.1113			19955.5	2203	74							100
40079.3	1468	149		12.8734	62.3606	12.6384	12.1276						40079.3	2213	149			0.492371					99.5076			20223.8	1848	75			54.9763	16.4751			28.5486			20223.8	2223	75							100
40615.9	1478	151		12.8867	62.3627	12.6109	12.1397						40615.9	2233	151								100			20492.1	1863	76			54.459	15.4304			30.1105			20492.1	2243	76							100
41152.6	1488	153		12.908	62.3647	12.5764	12.1509						41152.6	2253	153								100			20760.5	1878	77			53.9054	14.2935			31.8011			20760.5	2263	77							100
41689.2	1498	155		12.9227	62.3668	12.5476	12.1629						41689.2	2273	155								100					78			53	12			34			21028.8	2283	78							100
42225.8	1508	157		12.9503	62.3688	12.506	12.1748						42225.8	2293	157								100			21297.1	1908	79			52.6832	11.6812			35.6356			21297.1	2303	79							100
42762.5	1518	159		12.9658	62.3708	12.4788	12.1846						42762.5	2313	159								100			21565.4	1923	80			52.0076	10.1673			37.8251			21565.4	2323	80							100
43299.1	1528	161		13.0049	62.3725	12.4317	12.1909						43299.1	2333	161								100			21833.7	1938	81			51.2823	8.48485			40.2328
43835.8	1538	163		13.0249	62.3746	12.3973	12.2032																			22102	1953	82			50.5045	6.60483			42.8907
44372.4	1548	165		13.057	62.3765	12.3543	12.2122																			22370.3	1968	83			49.666	4.4895			45.8445
44909	1558	167		13.0851	62.3784	12.3154	12.221																			22638.7	1983	84			48.7566	2.11272			49.1307
45445.7	1568	169		13.1214	62.3803	12.2697	12.2286																			22907	1998	85			47.61				52.39
45982.3	1578	171		13.1561	62.3821	12.2268	12.235																			23175.3	2013	86			45.6676				54.3324
46518.9	1588	173		13.1942	62.384	12.1782	12.2437																			23443.6	2028	87			43.7153				56.2847
47055.6	1598	175		13.2418	62.3858	12.1217	12.2507																			23711.9	2043	88			41.2094				58.7906
47592.2	1608	177		13.2935	62.3876	12.0625	12.2564																			23980.3	2058	89			38.6737				61.3263
48128.8	1618	179		13.3326	62.3894	12.0151	12.2629																			24248.6	2073	90			35.8277				64.1723
48665.5	1628	181		13.3872	62.3911	11.9542	12.2676																			24516.9	2088	91			32.6681				67.3319
49202.1	1638	183		13.4438	62.3928	11.8916	12.2718																			24785.2	2103	92			29.1527				70.8473
49738.7	1648	185		13.4925	62.3946	11.8356	12.2773																			25053.5	2118	93			25.2052				74.7948
50275.4	1658	187		13.5603	62.3962	11.7636	12.28																			25321.8	2133	94			20.8191				79.1809
50812	1668	189		13.6383	62.3979	11.6801	12.2837																			25590.2	2148	95			16.0201				83.9799
51348.6	1678	191		13.6938	62.3996	11.6193	12.2873																			25858.5	2163	96			10.0255				89.9745
51885.3	1688	193		13.7625	62.4012	11.5475	12.2888																			26126.8	2178	97			3.38688				96.6131
52421.9	1698	195		13.8394	62.4028	11.4667	12.2911																			26395.1	2193	98							100
52958.5	1708	197		13.9157	62.4044	11.3876	12.2923																			26663.4	2208	99							100
53495.2	1718	199		13.9946	62.4059	11.3065	12.293																			26931.8	2223	100							100
54031.8	1728	201		14.0832	62.4074	11.2165	12.2929																			27200.1	2238	101							100
54568.5	1738	203		14.1731	62.409	11.1257	12.2922
55105.1	1748	205		14.2649	62.4105	11.0328	12.2918
55641.7	1758	207		14.364	62.4119	10.9342	12.2898
56178.4	1768	209		14.4664	62.4134	10.8329	12.2873
56715	1778	211		14.5687	62.4149	10.7322	12.2842
57251.6	1788	213		14.6873	62.4162	10.6165	12.28
57788.3	1798	215		14.7907	62.4176	10.5163	12.2753
58324.9	1808	217		14.9031	62.419	10.4085	12.2694
58861.5	1818	219		15.0221	62.4204	10.2938	12.2637
59398.2	1828	221		15.1425	62.4217	10.1797	12.2561
59934.8	1838	223		15.2698	62.423	10.0595	12.2477
60471.4	1848	225		15.4033	62.4243	9.93325	12.2392
61008.1	1858	227		15.5347	62.4256	9.8103	12.2295
61544.7	1868	229		15.6635	62.4268	9.69335	12.2164
62081.3	1878	231		15.8011	62.428	9.56584	12.205
62618	1888	233		15.9506	62.4292	9.42844	12.1918
63154.6	1898	235		16.0882	62.4304	9.30502	12.1764
63691.2	1908	237		16.2439	62.4315	9.16431	12.1602
64227.9	1918	239		16.4018	62.4326	9.02262	12.143
64764.5	1928	241		16.5531	62.4337	8.88861	12.1245
65301.2	1938	243		16.7121	62.4348	8.74866	12.1044
65837.8	1948	245		16.8744	62.4359	8.60664	12.0831
66374.4	1958	247		17.0159	62.4371	8.48222	12.0648
66911.1	1968	249		17.1853	62.438	8.337	12.0397
67447.7	1978	251		17.3743	62.4389	8.17341	12.0133
67984.3	1988	253		17.5564	62.4399	8.01791	11.9859
68521	1998	255		17.7291	62.4407	7.87428	11.9559
69057.6	2008	257		17.9255	62.4416	7.70866	11.9243
69594.2	2018	259		18.1352	62.4424	7.53165	11.8907
70130.9	2028	261		18.3453	62.4431	7.3559	11.8557
70667.5	2038	263		18.5458	62.4439	7.19121	11.8191
71204.1	2048	265		18.7702	62.4445	7.00566	11.7796
71740.8	2058	267		18.9655	62.4452	6.84961	11.7397
72277.4	2068	269		18.2127	61.8126	7.39827	11.5668			1.0097
72814	2078	271		14.6063	59.0536	10.0233	10.9859			5.33089
73350.7	2088	273		10.9407	56.0679	12.6631	10.3909			9.93739
73887.3	2098	275		7.38497	53.1693	15.2538	9.83557			14.3564
74423.9	2108	277		4.01712	50.4221	17.742	9.32489			18.4939
74960.6	2118	279		0.822373	47.7911	20.1297	8.84853			22.4083
75497.2	2128	281			45.6401	20.5026	8.35197			25.5053
76033.9	2138	283			43.5642	20.1758	7.81677			28.4432
76570.5	2148	285			41.3288	19.8407	7.23427			31.5962
77107.1	2158	287			38.9494	19.4936	6.60994			34.947
77643.8	2168	289			36.3895	19.1218	5.9344			38.5543
78180.4	2178	291			33.6174	18.7134	5.1977			42.4715
78717	2188	293			30.5962	18.2546	4.38973			46.7595
79253.7	2198	295			27.2798	17.7278	3.49947			51.493
79790.3	2208	297			23.6211	17.1135	2.51461			56.7508
80326.9	2218	299			19.5595	16.3915	1.41464			62.6343
[truncated: 10 more columns]

## Sheet: Basalt_modes (Fig. 4)
Fields marked in orange were not calculated by Perple_X due to computational instabilities and instead extrapolated as the median of the two closest values
5 °C/km thermal gradient (Fig. 4B)																	10 °C/km thermal gradient (Fig. 4E)															15 °C/km thermal gradient (Fig. 4H)														20 °C/km thermal gradient (Fig. 4K)
			vol %																	vol %															vol %														vol %
P(bar)	T(K)	depth (km)	Pl	Cpx	Ol	Opx	Grt	Spl	Ilm	rt	qz	coe	ky	melt			P(bar)	T(K)	depth (km)	Pl	Cpx	Ol	Opx	Grt	Spl	Ilm	rt	qz	melt			P(bar)	T(K)	depth (km)	Pl	Cpx	Ol	Opx	Grt	Spl	Ilm	rt	melt			P(bar)	T(K)	depth (km)	Pl
368.317	728	1	64.801	11.4578	5.34758	16.3689		0.359749	1.66498								368.317	733	1	64.7911	11.4676	5.35208	16.37		0.35155	1.66769						368.32	738	1	64.7819	11.4765	5.35695	16.3709		0.343361	1.67042					368.32	743	1	64.7721
904.952	738	3	64.6248	11.5946	5.28627	16.4825		0.340119	1.67172								904.952	753	3	64.5842	11.6362	5.29799	16.4907		0.312224	1.67858						636.64	753	2	64.6729	11.5678	5.33588	16.4292		0.315585	1.67864					636.64	763	2	64.6554
1441.59	748	5	64.3962	11.7783	5.20747	16.629		0.31323	1.67577								1441.59	773	5	64.3486	11.8289	5.23307	16.6299		0.270145	1.68934						904.95	768	3	64.5559	11.6653	5.31276	16.4923		0.287032	1.68679					904.95	783	3	64.5261
1978.22	758	7	64.1456	11.9763	5.11604	16.794		0.28732	1.68077								1978.22	793	7	64.0814	12.0489	5.15468	16.7901		0.22533	1.69959						1173.27	783	4	64.4324	11.7692	5.2872	16.5586		0.25763	1.69493					1173.27	803	4	64.3953
2514.86	768	9	63.8404	12.2203	5.00226	16.9952		0.256524	1.68531								2514.86	813	9	63.7875	12.2937	5.06124	16.9659		0.182141	1.7095						1441.59	798	5	64.3025	11.8795	5.25858	16.6288		0.227747	1.70292					1441.59	823	5	64.2661
3051.49	778	11	63.481	12.5063	4.86419	17.2363		0.222902	1.68931								3051.49	833	11	63.4569	12.571	4.94907	17.1653		0.139388	1.71837						1709.91	813	6	64.173	11.9912	5.22741	16.6968		0.200555	1.71091					1709.91	843	6	64.1322
3588.13	788	13	63.0447	12.8534	4.69271	17.5322		0.184418	1.69249								3588.13	853	13	63.0785	12.8906	4.81152	17.3965		0.0981686	1.72473						1978.22	828	7	64.0374	12.1094	5.19262	16.7683		0.173836	1.71852					1978.22	863	7	63.9917
4124.76	798	15	62.5171	13.2731	4.47991	17.893		0.141794	1.69505								4124.76	873	15	62.6411	13.262	4.64483	17.6665		0.0566881	1.72892						2246.54	843	8	63.8949	12.2343	5.15337	16.844		0.148185	1.72526					2246.54	883	8	63.8459
4661.4	808	17	61.8683	13.7894	4.21148	18.3397		0.0944203	1.69665								4661.4	893	17	62.1256	13.7012	4.44385	17.9868		0.0106855	1.73189						2514.86	858	9	63.7442	12.3683	5.10736	16.9246		0.125116	1.73044					2514.86	903	9	63.6867
5198.03	818	19	55.2723	17.9127		18.9457	5.35362	0.831042	1.6846								5198.03	913	19	61.5428	14.2076	4.17358	18.3575			1.71855						2783.18	873	10	63.586	12.5092	5.05795	17.0098		0.101798	1.73523					2783.18	923	10	63.5218
5734.67	828	21	53.6101	18.333		16.0219	10.338		1.69706								5734.67	933	21	60.8515	14.8144	3.83848	18.7974			1.69817						3051.49	888	11	63.4178	12.6601	5.00424	17.1002		0.0777561	1.7399					3051.49	943	11	63.3465
6271.3	838	23	53.6131	18.2818		15.7095	10.6896		1.70603								6271.3	953	23	54.7414	18.6843		18.8931	5.41416	0.624547	1.64251						3319.81	903	12	63.2385	12.8235	4.93897	17.1981		0.0596757	1.74117					3319.81	963	12	63.1627
6807.94	848	25	53.6148	18.2416		15.4208	11.0082		1.71467								6807.94	973	25	53.4921	18.9739		16.6183	9.26781		1.6479						3588.13	918	13	63.0483	12.9967	4.87432	17.3003		0.0355326	1.74492					3588.13	983	13	62.9742
7344.57	858	27	51.5503	19.3006		13.7906	14.0038		0.902065	0.452632							7344.57	993	27	53.4852	19.0039		16.4004	9.46351		1.64702						3856.45	933	14	62.8448	13.1829	4.80347	17.4101		0.0111124	1.74756					3856.45	1003	14	62.772
7881.21	868	29	49.3288	20.4472		12.1953	17.0905			0.938352							7881.21	1013	29	53.4769	19.0538		16.1985	9.6263		1.64453						4124.76	948	15	62.6328	13.3822	4.71485	17.5259			1.74418					4124.76	1023	15	62.5537
8417.84	878	31	49.2932	20.4108		11.9215	17.4282			0.946293							8417.84	1033	31	53.468	19.109		16.0066	9.7751		1.64126						4393.08	963	16	62.4098	13.5972	4.60957	17.6475			1.73595					4393.08	1043	16	62.3174
8954.48	888	33	45.595	22.5133		7.39007	22.5978			0.953489	0.950361						8954.48	1053	33	51.4445	20.1668		14.3364	12.7758		0.833053	0.44348					4661.4	978	17	62.1712	13.8267	4.49645	17.7796			1.72606					4661.4	1063	17	62.0598
9491.11	898	35	37.0596	28.0363			30.1355			0.960076	2.43098		1.3776				9491.11	1073	35	49.4072	21.1801		12.755	15.7682			0.889455					4929.72	993	18	61.912	14.0792	4.37316	17.9201			1.71557					4929.72	1083	18	61.7791
10027.7	908	37	26.7466	35.0532			28.257			0.959334	2.34345		6.6404				10027.7	1093	37	49.3805	21.2399		12.5063	15.9794			0.893876					5198.03	1008	19	61.6287	14.3573	4.23788	18.0724			1.70373					5198.03	1103	19	61.4705
10564.4	918	39	20.3739	39.3602			27.2598			0.951744	2.43418		9.62024				10564.4	1113	39	49.3571	21.3132		12.2656	16.1667			0.8974					5466.35	1023	20	61.322	14.6616	4.091	18.2345			1.69082					5466.35	1123	20	61.1293
11101	928	41	17.9656	40.7495			27.3494			0.943023	2.70758		10.2848				11101	1133	41	45.6888	23.4632		7.32272	21.6596			0.893237	0.972404				5734.67	1038	21	60.9831	15.0011	3.92803	18.4115			1.6762					5734.67	1143	21	60.752
11637.7	938	43	15.8843	42.6029			26.7111			0.919215	2.89118		10.9913				11637.7	1153	43	40.5878	26.584		0.397335	29.2202			0.883757	2.32696				6002.99	1053	22	60.6129	15.3758	3.74955	18.6019			1.65989					6002.99	1163	22	60.3297
12174.3	948	45	13.8757	44.2165			26.3724			0.897016	3.17334		11.465				12174.3	1173	45	39.6726	26.6086			30.2735			0.875541	2.56975				6271.3	1068	23	60.201	15.7968	3.55031	18.8106			1.6413					6271.3	1183	23	59.8566
12710.9	958	47	11.6767	46.0818			25.9179			0.869531	3.50077		11.9533				12710.9	1193	47	38.9946	26.444			30.9446			0.866759	2.75				6539.62	1083	24	59.7402	16.2747	3.32676	19.038			1.62023					6539.62	1203	24	59.3208
13247.6	968	49	9.14382	48.3212			25.3116			0.835122	3.88935		12.4989				13247.6	1213	49	38.3061	26.2945			31.6087			0.857298	2.9334				6807.94	1098	25	59.2279	16.8116	3.07755	19.287			1.59597					6807.94	1223	25	58.7061
13784.2	978	51	6.11122	51.0862			24.5043			0.791085	4.36054		13.1467				13784.2	1233	51	37.6036	26.1644			32.264			0.847145	3.12078				7076.26	1113	26	58.6494	17.4286	2.79544	19.5581			1.56844					7076.26	1243	26	57.9645
14320.8	988	53	2.36827	54.5647			23.4446			0.733645	4.94905		13.9397				14320.8	1253	53	36.8965	26.0542			32.9032			0.836238	3.30985				7344.57	1128	27	55.3067	20.5389		21.6501		1.02428	1.48001					7344.57	1263	27	56.561
14857.5	998	55		56.5646			23.0296			0.697649	5.3755		14.3327				14857.5	1273	55	36.1784	25.9666			33.5282			0.82458	3.50218				7612.89	1143	28	55.0928	20.8927		21.6239		0.933228	1.45738					7612.89	1283	28	56.1466
15394.1	1008	57		56.0973			23.6109			0.701605	5.4837		14.1065				15394.1	1293	57	35.464	25.9189			34.1111			0.81218	3.69391				7881.21	1158	29	54.867	21.2811		21.5823		0.836844	1.43271					7881.21	1303	29	55.6923
15930.7	1018	59		55.6347			24.1864			0.705289	5.59083		13.8828				15930.7	1313	59	34.7375	25.9019			34.6725			0.799049	3.88909				8149.53	1173	30	53.9063	21.6743		19.9723	2.67358	0.359308	1.41414					8149.53	1323	30	55.1362
16467.4	1028	61		55.1509			24.7875			0.708591	5.70272		13.6504				16467.4	1333	61	34.0124	25.9187			35.1994			0.785105	4.0844				8417.84	1188	31	53.1812	22.0465		18.6819	4.69538		1.39506					8417.84	1343	31	54.4468
17004	1038	63		54.6589			25.3979			0.711438	5.81622		13.4156				17004	1353	63	33.2872	25.9861			35.6763			0.770333	4.28009				8686.16	1203	32	53.1624	22.3539		18.616	4.49373		1.37402					8686.16	1363	32	53.639
17540.6	1048	65		54.159			26.0166			0.713556	5.93095		13.1799				17540.6	1373	65	32.4175	25.9162			36.2063			0.753749	4.42839	0.277815			8954.48	1218	33	53.1425	22.6979		18.5387	4.26978		1.35105					8954.48	1383	33	52.6515
18077.3	1058	67		53.6493			26.6497			0.716263	6.04899		12.9358				18077.3	1393	67	31.4024	25.711			36.7854			0.734457	4.52335	0.843416			9222.8	1233	34	53.1217	23.0876		18.4411	4.02346		1.32612					9222.8	1403	34	51.9216
18613.9	1068	69		53.1353			27.2863			0.71814	6.16722		12.6931				18613.9	1413	69	30.3566	25.5294			37.3022			0.712184	4.58983	1.5098			9491.11	1248	35	53.0996	23.5295		18.3199	3.75216		1.29893					9491.11	1423	35	50.8186
19150.5	1078	71		52.6205			27.9237			0.719692	6.28555		12.4506				19150.5	1433	71	29.244	25.3553			37.7467			0.685519	4.60766	2.36084			9759.43	1263	36	53.0766	24.0346		18.1571	3.46181		1.2699					9759.43	1443	36	47.5708
19687.2	1088	73		52.1028			28.5652			0.721193	6.40481		12.2061				19687.2	1453	73	27.9864	25.1632			38.0939			0.651485	4.53591	3.56903			10027.8	1278	37	53.0515	24.6136		17.9689	3.12922		1.23675					10027.8	1463	37	38.7106
20223.8	1098	75		51.5661			29.2292			0.722241	6.5281		11.9544				20223.8	1473	75	26.3704	24.8679			38.3127			0.602407	4.27464	5.57202			10296.1	1293	38	53.0249	25.2975		17.7136	2.76376		1.20035					10296.1	1483	38	27.8837
20760.4	1108	77		51.0154			29.9081			0.722325	6.6534		11.7008				20760.4	1493	77	23.7291	24.1555			38.251			0.511367	3.4539	9.89914			10564.4	1308	39	52.9962	26.1021		17.3832	2.35901		1.15948					10564.4	1503	39	15.6746
21297.1	1118	79		50.5025			30.5437			0.723163	6.77146		11.4591				21297.1	1513	79	15.8151	21.1918			37.1596			0.212341		25.6211			10832.7	1323	40	52.9653	27.0653		16.9464	1.90945		1.11352					10832.7	1523	40	3.38117
21833.7	1128	81		49.9887			31.1796			0.723468	6.88932		11.2189				21833.7	1533	81	7.13822	19.5587			36.7207					36.5824			11101	1338	41	52.9315	28.2347		16.3701	1.40257		1.0611					11101	1543	41
22370.4	1138	83		49.4608			31.8319			0.723296	7.00987		10.9741				22370.4	1553	83		16.8318			36.3101					46.8582			11369.3	1353	42	52.8947	29.6385		15.6258	0.839505		1.00152					11369.3	1563	42
22907	1148	85		48.92			32.4999			0.722934	7.13333		10.7238				22907	1573	85		14.8103			35.3674					49.8223			11637.6	1368	43	52.8548	31.3183		14.6761	0.216145		0.934587					11637.6	1583	43
23443.6	1158	87		48.4162			33.1235			0.722578	7.24876		10.4889				23443.6	1593	87		12.6468			34.1748					53.1783			11906	1383	44	52.0477	32.8336		13.4032	0.673127		0.651371	0.126976	0.264048			11906	1603	44
23980.3	1168	89		47.9003			33.761			0.721709	7.36629		10.2508				23980.3	1613	89		10.3512			32.6448					57.004			12174.3	1398	45	50.4068	33.9321		11.9804	2.28623		0.157187	0.374679	0.862647			12174.3	1623	45
24516.9	1178	91		47.4011			34.3776			0.720561	7.47981		10.0209				24516.9	1633	91		7.8904			30.7603					61.3493			12442.6	1413	46	49.3556	35.0088		10.749	2.73329			0.429314	1.72403			12442.6	1643	46
25053.5	1188	93		46.8878			35.0112			0.719147	7.59631		9.78551				25053.5	1653	93		5.17716			28.4727					66.3501			12710.9	1428	47	48.2881	36.2522		9.21568	2.83992			0.386258	3.01792			12710.9	1663	47
25590.2	1198	95		46.4019			35.6127			0.717956	7.70727		9.56017				25590.2	1673	95		2.1128			25.7983					72.0889			12979.2	1443	48	46.4499	37.9283		6.7593	3.33573			0.311055	5.21573			12979.2	1683	48
26126.8	1208	97		45.9131			36.2162			0.716141	7.818		9.33651				26126.8	1693	97					22.2972					77.7028			13247.6	1458	49	43.0268	40.1773		2.66033	4.57663			0.172803	9.38617			13247.6	1703	49
26663.4	1218	99		45.4436			36.7975			0.714507	7.92502		9.11941				26663.4	1713	99					17.6705					82.3295			13515.9	1473	50	37.8668	40.0237			5.72144				16.3881			13515.9	1723	50
27200.1	1228	101		44.9916			37.3576			0.712804	8.02827		8.90964				27200.1	1733	101					13.0349					86.9651			13784.2	1488	51	31.2496	35.0826			7.71245				25.9553			13784.2	1743	51
27736.7	1238	103		44.5314			37.9259			0.71044	8.13205		8.70021				27736.7	1753	103					8.23576					91.7642			14052.5	1503	52	21.7626	27.9838			9.63134				40.6223			14052.5	1763	52
28273.3	1248	105		44.0926			38.4688			0.708126	8.23149		8.49895				28273.3	1773	105					3.58425					96.4158			14320.8	1518	53	11.3589	20.3226			10.7215				57.5969			14320.8	1783	53
28810	1258	107		43.657			39.0079			0.705659	8.33026		8.29911				28810	1793	107										100			14589.1	1533	54	2.21662	13.6315			10.3375				73.8144			14589.1	1803	54
29346.6	1268	109		43.248			39.515			0.703193	8.42315		8.11067				29346.6	1813	109										100			14857.5	1548	55		10.3389			7.92825				81.7328			14857.5	1823	55
29883.2	1278	111		42.8143			40.0508			0.700233	8.52062		7.91412				29883.2	1833	111										100			15125.8	1563	56		7.93252			4.93433				87.1332			15125.8	1843	56
30419.9	1288	113		42.4375			40.5185			0.697474	8.6063		7.74022				30419.9	1853	113										100			15394.1	1578	57		2.51538		3.35255					94.1321			15394.1	1863	57
30956.5	1298	115		42.0351			41.0168			0.6944	8.69714		7.5566				30956.5	1873	115										100			15662.4	1593	58				3.01871					96.9813			15662.4	1883	58
31493.1	1308	117		41.8858			41.8586			0.695778		8.16	7.39982				31493.1	1893	117										100			15930.7	1608	59									98			15930.7	1903	59
32029.8	1318	119		41.382			42.4918			0.691534		8.27449	7.16013				32029.8	1913	119										100			16199	1623	60									100			16199	1923	60
32566.4	1328	121		40.8796			43.1231			0.687142		8.38857	6.9215				32566.4	1933	121										100			16467.4	1638	61									100			16467.4	1943	61
33103.1	1338	123		40.4239			43.6972			0.682609		8.49333	6.70295				33103.1	1953	123										100			16735.7	1653	62									100			16735.7	1963	62
33639.7	1348	125		39.974			44.2648			0.678057		8.59738	6.48573				33639.7	1973	125										100			17004	1668	63									100			17004	1983	63
34176.3	1358	127		39.5499			44.7998			0.673206		8.69573	6.28132				34176.3	1993	127										100			17272.3	1683	64									100			17272.3	2003	64
34713	1368	129		39.1536			45.2992			0.66791		8.78765	6.09164				34713	2013	129										100			17540.6	1698	65									100			17540.6	2023	65
35249.6	1378	131		38.7408			45.8222			0.663116		8.88497	5.88888						131										100			17809	1713	66									100			17809	2043	66
35786.2	1388	133		38.3689			46.2948			0.658206		8.97395	5.70413				35786.2	2053	133										100			18077.3	1728	67									100			18077.3	2063	67
36322.9	1398	135		38.0091			46.752			0.653052		9.06024	5.52558				36322.9	2073	135										100			18345.6	1743	68									100			18345.6	2083	68
36859.5	1408	137		37.6635			47.1918			0.647784		9.14373	5.35318				36859.5	2093	137										100			18613.9	1758	69									100			18613.9	2103	69
37396.1	1418	139		37.3451			47.599			0.642514		9.22237	5.19103				37396.1	2113	139										100			18882.2	1773	70									100			18882.2	2123	70
37932.8	1428	141		37.0333			47.9981			0.637134		9.2997	5.03179				37932.8	2133	141										100			19150.5	1788	71									100			19150.5	2143	71
38469.4	1438	143		36.7546			48.3577			0.63179		9.37132	4.88458				38469.4	2153	143										100			19418.9	1803	72									100			19418.9	2163	72
39006	1448	145		36.455			48.7414			0.626109		9.44602	4.73147				39006	2173	145										100			19687.2	1818	73									100			19687.2	2183	73
39542.7	1458	147		36.206			49.0643			0.620524		9.5116	4.59759				39542.7	2193	147										100			19955.5	1833	74									100			19955.5	2203	74
40079.3	1468	149		35.9544			49.3905			0.614814		9.57781	4.4625				40079.3	2213	149										100			20223.8	1848	75									100			20223.8	2223	75
40615.9	1478	151		35.7086			49.7101			0.609109		9.64326	4.32892				40615.9	2233	151										100			20492.1	1863	76									100			20492.1	2243	76
41152.6	1488	153		35.4868			50.001			0.603359		9.70453	4.2043				41152.6	2253	153										100			20760.5	1878	77									100			20760.5	2263	77
41689.2	1498	155		35.2658			50.2901			0.597366		9.76508	4.08172				41689.2	2273	155										100			21028.8	1893	78									100			21028.8	2283	78
42225.8	1508	157		35.0615			50.56			0.591441		9.82335	3.96373				42225.8	2293	157										100			21297.1	1908	79									100			21297.1	2303	79
42762.5	1518	159		34.8682			50.8172			0.585526		9.88	3.84909				42762.5	2313	159										100			21565.4	1923	80									100			21565.4	2323	80
43299.1	1528	161		34.6774			51.0704			0.579309		9.93562	3.73733				43299.1	2333	161										100			21833.7	1938	81									100
43835.8	1538	163		34.4998			51.308			0.573166		9.98911	3.62986																			22102	1953	82									100
44372.4	1548	165		34.3428			51.5221			0.5671		10.0397	3.52821																			22370.3	1968	83									100
44909	1558	167		34.1723			51.7513			0.56069		10.0921	3.42354																			22638.7	1983	84									100
45445.7	1568	169		34.019			51.9614			0.554306		10.1427	3.32262																			22907	1998	85									100
45982.3	1578	171		33.8841			52.1485			0.548009		10.1892	3.2301																			23175.3	2013	86									100
46518.9	1588	173		33.7482			52.3375			0.54155		10.2365	3.1363																			23443.6	2028	87									100
47055.6	1598	175		33.631			52.5051			0.535139		10.2813	3.04743																			23711.9	2043	88									100
47592.2	1608	177		33.4969			52.6914			0.528459		10.3281	2.95513																			23980.3	2058	89									100
48128.8	1618	179		33.3866			52.8504			0.521799		10.3716	2.86959																			24248.6	2073	90									100
48665.5	1628	181		33.2763			53.0094			0.515085		10.4152	2.78398																			24516.9	2088	91									100
49202.1	1638	183		33.1764			53.1565			0.508309		10.4573	2.70154																			24785.2	2103	92									100
49738.7	1648	185		33.0809			53.2992			0.501537		10.4995	2.61884																			25053.5	2118	93									100
50275.4	1658	187		32.9884			53.4367			0.494572		10.54	2.54028																			25321.8	2133	94									100
50812	1668	189		32.9017			53.5688			0.487595		10.5806	2.46132																			25590.2	2148	95									100
51348.6	1678	191		32.824			53.6907			0.480665		10.6202	2.38442																			25858.5	2163	96									100
51885.3	1688	193		32.747			53.8118			0.473604		10.6598	2.3077																			26126.8	2178	97									100
52421.9	1698	195		32.6781			53.9227			0.466396		10.6976	2.23518																			26395.1	2193	98									100
52958.5	1708	197		32.4738			54.0926			0.441645		10.7371	2.14085	0.113989																		26663.4	2208	99									100
53495.2	1718	199		32.2571			54.2664			0.413085		10.7751	2.0486	0.239702																		26931.8	2223	100									100
54031.8	1728	201		32.0768			54.4074			0.383401		10.8128	1.95493	0.364663																		27200.1	2238	101									100
54568.5	1738	203		31.8541			54.5818			0.349173		10.8471	1.87137	0.49644
55105.1	1748	205		31.6697			54.722			0.31347		10.882	1.78356	0.62922
55641.7	1758	207		31.4985			54.8469			0.274579		10.9151	1.69859	0.766317
56178.4	1768	209		31.3322			54.9639			0.232077		10.9467	1.61591	0.909255
56715	1778	211		31.1646			55.0786			0.184939		10.9774	1.53358	1.06088
57251.6	1788	213		31.0111			55.1756			0.133034		11.0067	1.45213	1.22144
57788.3	1798	215		30.86			55.2652			0.0756241		11.0342	1.37183	1.3931
58324.9	1808	217		30.7098			55.3471			0.0111567		11.0601	1.29192	1.57991
58861.5	1818	219		30.6453			55.4007					11.0806	1.21515	1.65817
59398.2	1828	221		30.5989			55.4435					11.1007	1.13762	1.71927
59934.8	1838	223		30.5586			55.4797					11.1193	1.06184	1.78048
60471.4	1848	225		30.5074			55.5231					11.1379	0.98527	1.84625
61008.1	1858	227		30.4724			55.5482					11.1543	0.912214	1.91288
61544.7	1868	229		30.4266			55.5845					11.1722	0.834582	1.98208
62081.3	1878	231		30.3903			55.6072					11.1879	0.759543	2.05502
62618	1888	233		30.3568			55.6256					11.203	0.683826	2.13072
63154.6	1898	235		30.3239			55.6382					11.2169	0.609886	2.21105
63691.2	1908	237		30.2917			55.6493					11.2309	0.532569	2.29555
64227.9	1918	239		30.2632			55.6518					11.2426	0.45862	2.38381
64764.5	1928	241		30.239			55.6469					11.253	0.385118	2.47598
65301.2	1938	243		30.208			55.6456					11.2635	0.306875	2.57613
65837.8	1948	245		30.1847			55.6322					11.2722	0.230625	2.68032
66374.4	1958	247		30.1194			55.645					11.2721	0.167372	2.79616
66911.1	1968	249		30.1022			55.6159					11.2782	0.0893298	2.91443
67447.7	1978	251		30.0832			55.5835					11.2823	0.010474	3.04059
67984.3	1988	253		30.0795			55.5004					11.259		3.16113
68521	1998	255		30.0787			55.4038					11.2296		3.28786
69057.6	2008	257		30.0708			55.3066					11.1979		3.42472
69594.2	2018	259		30.0681			55.1958					11.1637		3.5724
70130.9	2028	261		30.0614			55.081					11.1263		3.73125
70667.5	2038	263		30.0465			54.9656					11.0858		3.90207
71204.1	2048	265		30.0311			54.8345					11.0413		4.09306
71740.8	2058	267		30.0146			54.6966					10.994		4.29479
72277.4	2068	269		29.9944			54.5445					10.9396		4.52148
72814	2078	271		29.9682			54.3827					10.8803		4.76884
73350.7	2088	273		29.9322			54.2108					10.8153		5.04162
73887.3	2098	275		29.8939			54.0196					10.7411		5.3454
74423.9	2108	277		29.8425			53.8122					10.6581		5.68721
74960.6	2118	279		29.7846			53.5848					10.5655		6.06512
75497.2	2128	281		29.7134			53.3326					10.4597		6.49432
76033.9	2138	283		29.6285			53.0464					10.3375		6.98759
76570.5	2148	285		29.5245			52.7292					10.1975		7.54879
77107.1	2158	287		29.4041			52.3613					10.0333		8.20137
77643.8	2168	289		29.2493			51.9459					9.84007		8.96468
78180.4	2178	291		29.0647			51.4566					9.60899		9.86975
78717	2188	293		28.8335			50.8834					9.33035		10.9528
79253.7	2198	295		28.548			50.1857					8.98564		12.2806
79790.3	2208	297		28.1749			49.3434					8.55286		13.9288
80326.9	2218	299		27.7027			48.2751					8.00079		16.0214
[truncated: 16 more columns]

## Sheet: Alkali Basalt_modes (Fig. 4)
5 °C/km thermal gradient (Fig. 4C)																	10 °C/km thermal gradient (Fig. 4F)													15 °C/km thermal gradient (Fig. 4I)													20 °C/km thermal gradient (Fig. 4L)
			vol %																	vol %													vol %													vol %
P(bar)	T(K)	depth (km)	Pl	Cpx	Ol	Grt	Spl	Ilm	rt	ky	kls	nph	lct	melt			P(bar)	T(K)	depth (km)	Pl	Cpx	Ol	Spl	Ilm	kls	nph	melt			P(bar)	T(K)	depth (km)	Pl	Cpx	Ol	Spl	Ilm	kls	nph	melt			P(bar)	T(K)	depth (km)	Pl	Cpx	Ol	Spl
368.317	728	1	48.7788	19.8971	5.72707		0.0714083	3.41359			10.0545	12.0576					368.317	733	1	48.7666	19.9104	5.73331	0.0604642	3.41594	10.0511	12.0622				368.32	738	1	48.7544	19.9237	5.73933	0.0497342	3.41824	10.0477	12.0669				368.32	743	1	48.7421	19.9371	5.74534	0.0387987
904.952	738	3	48.5274	20.2753	5.78985			3.4196			10.0673	11.9205					904.952	753	3	48.5246	20.2711	5.77867		3.41945	10.0581	11.9481				636.64	753	2	48.6207	20.115	5.77489		3.42534	10.0475	12.0166				636.64	763	2	48.616	20.1163	5.76751
1441.59	748	5	48.297	20.6414	5.79101			3.40677			10.0843	11.7795					1441.59	773	5	48.3069	20.6106	5.77045		3.40715	10.068	11.8369				904.95	768	3	48.5203	20.2689	5.76726		3.4193	10.0493	11.9749				904.95	783	3	48.5149	20.2686	5.75598
1978.22	758	7	48.0225	21.0775	5.79121			3.39226			10.1028	11.6137					1978.22	793	7	48.0664	20.9848	5.75872		3.39491	10.0782	11.717				1173.27	783	4	48.4175	20.4257	5.75899		3.41335	10.0512	11.9333				1173.27	803	4	48.4134	20.4194	5.74264
2514.86	768	9	47.6938	21.5984	5.7903			3.37633			10.1232	11.4179					2514.86	813	9	47.7989	21.4011	5.74407		3.38176	10.0885	11.5857				1441.59	798	5	48.3121	20.5861	5.74924		3.40782	10.053	11.8918				1441.59	823	5	48.3097	20.5737	5.72765
3051.49	778	11	43.6232	28.301	2.675		2.83538	3.31883			10.1909	9.05566					3051.49	833	11	47.5014	21.863	5.72538		3.36813	10.0992	11.4429				1709.91	813	6	48.2021	20.7537	5.73841		3.40189	10.0547	11.8491				1709.91	843	6	48.2044	20.73	5.71129
3588.13	788	13	39.6542	34.8195			5.30061	3.2533			10.271	6.7014					3588.13	853	13	41.3632	31.9929	0.774784	4.44919	3.27967	10.1689	7.97142				1978.22	828	7	48.0894	20.9252	5.72631		3.39613	10.0564	11.8066				1978.22	863	7	48.0966	20.8895	5.69311
4124.76	798	15	38.7703	36.2527			5.36578	3.19945			10.3189	6.09283					4124.76	873	15	39.9359	34.3331		5.14301	3.22472	10.1947	7.16857				2246.54	843	8	47.9731	21.1016	5.71282		3.39051	10.058	11.764				2246.54	883	8	47.9866	21.0521	5.6733
4661.4	808	17	37.6547	38.0636			5.44429	3.12914			10.3771	5.33116					4661.4	893	17	39.3747	35.2511		5.16972	3.17505	10.2131	6.81638				2514.86	858	9	47.8531	21.2838	5.69825		3.38455	10.0595	11.7208				2514.86	903	9	47.8734	21.2195	5.652
5198.03	818	19	36.2025	40.4238			5.54301	3.03445			10.4494	4.34674					5198.03	913	19	38.7695	36.2431		5.19858	3.11935	10.2327	6.43682				2783.18	873	10	47.7286	21.4724	5.682		3.37877	10.061	11.6772				2783.18	923	10	47.7561	21.3929	5.62879
5734.67	828	21	34.2671	43.574			5.67207	2.90401			10.5407	3.04212					5734.67	933	21	38.0903	37.3612		5.23229	3.05362	10.2535	6.0091				3051.49	888	11	47.5995	21.6684	5.66457		3.37248	10.0623	11.6328				3051.49	943	11	47.6349	21.5716	5.60341
6271.3	838	23	31.6101	47.9051			5.84725	2.71948			10.6579	1.26014					6271.3	953	23	37.3186	38.6359		5.27082	2.97601	10.2757	5.52292				3319.81	903	12	47.4653	21.8719	5.64547		3.36608	10.0636	11.5877				3319.81	963	12	47.5073	21.7602	5.57584
6807.94	848	25	29.5866	51.1712			5.93923	2.59927			10.7038						6807.94	973	25	36.4379	40.0972		5.31559	2.88248	10.2993	4.96748				3588.13	918	13	47.326	22.0829	5.62455		3.35965	10.0647	11.5422				3588.13	983	13	47.3732	21.9587	5.54602
7344.57	858	27	28.9917	50.8996		1.10174	5.73348	2.6146			10.6589						7344.57	993	27	35.4233	41.7883		5.36746	2.76881	10.3245	4.32758				3856.45	933	14	46.3378	23.7103	4.85276	0.675787	3.33371	10.0723	11.0173				3856.45	1003	14	47.2305	22.1708	5.51355
7881.21	868	29	27.8089	50.1382		3.5429	5.25596	2.58705			10.667						7881.21	1013	29	34.2521	43.75		5.42745	2.6295	10.3518	3.58914				4124.76	948	15	43.8336	27.8563	2.79985	2.49131	3.27752	10.0911	9.65028				4124.76	1023	15	47.0776	22.3996	5.47881
8417.84	878	31	26.3138	49.7848		6.03643	4.64349	2.5318			10.6897						8417.84	1033	31	32.9067	46.0153		5.49683	2.45912	10.3816	2.74048				4393.08	963	16	42.1807	30.5836	1.53518	3.58881	3.23255	10.1024	8.77676				4393.08	1043	16	46.8127	22.8166	5.34814	0.083336
8954.48	888	33	24.5577	49.7475		8.59853	3.92014	2.45438			10.7218						8954.48	1053	33	31.3672	48.6215		5.57718	2.25161	10.4145	1.76799				4661.4	978	17	41.0658	32.4189	0.751275	4.25134	3.19126	10.1092	8.21226				4661.4	1063	17	45.5192	24.967	4.29576	0.985595
9491.11	898	35	22.5878	50.0083		11.1804	3.10898	2.35756			10.7569						9491.11	1073	35	29.6258	51.5873		5.66986	2.00084	10.4511	0.665116				4929.72	993	18	40.2054	33.8333	0.194293	4.70717	3.14976	10.1137	7.79632				4929.72	1083	18	44.3002	26.9906	3.33689	1.79338
10027.7	908	37	20.4307	50.5659		13.7472	2.22389	2.24243			10.7898						10027.7	1093	37	28.3893	53.6757		5.67353	1.81961	10.4419					5198.03	1008	19	39.776	34.5385		4.85732	3.11634	10.1155	7.59641				5198.03	1103	19	43.2314	28.7646	2.52585	2.46158
10564.4	918	39	18.091	51.4419		16.2734	1.26955	2.10817			10.816						10564.4	1113	39	27.9396	54.3818		5.54593	1.76367	10.369					5466.35	1023	20	39.579	34.862		4.8487	3.08821	10.116	7.50621				5466.35	1123	20	42.3086	30.2983	1.84996	3.00421
11101	928	41	10.0889	56.1176		21.3227	0.330977		1.1247		11.0152						11101	1133	41	27.4442	55.161		5.40307	1.70044	10.2913					5734.67	1038	21	39.3743	35.199		4.83937	3.05812	10.1163	7.41299				5734.67	1143	21	41.506	31.6368	1.28208	3.447
11637.7	938	43	8.88486	57.0859		21.8957			1.17817		10.9554						11637.7	1153	43	26.8984	56.0202		5.24323	1.63003	10.2082					6002.99	1053	22	39.161	35.5522		4.83126	3.02566	10.1164	7.31348				6002.99	1163	22	44.8914	29.6333		7.10301
12174.3	948	45	8.26989	57.8948		21.7018			1.23742	0.0523425	10.8437						12174.3	1173	45	26.2976	56.967		5.0647	1.55133	10.1194					6271.3	1068	23	38.9415	35.9171		4.82213	2.99057	10.1164	7.21235				6271.3	1183	23	44.686	29.9299		7.05157
12710.9	958	47		65.9682		19.1414			1.12906	1.66038	7.72892		4.37201				12710.9	1193	47	25.6369	58.0091		4.86543	1.46353	10.025					6539.62	1083	24	38.7072	36.3078		4.8135	2.95301	10.1162	7.10234				6539.62	1203	24	44.4734	30.2365		6.99672
13247.6	968	49		66.2866		18.9176			1.13961	1.7987	7.94599		3.91155				13247.6	1213	49	24.9104	59.1554		4.64339	1.36638	9.92437					6807.94	1098	25	38.4649	36.713		4.8034	2.91272	10.1157	6.99026				6807.94	1223	25	44.2539	30.5532		6.93887
13784.2	978	51		66.6265		18.6834			1.14915	1.93394	8.15543		3.45151				13784.2	1233	51	24.1122	60.4158		4.39636	1.25854	9.81711					7076.26	1113	26	38.2126	37.1368		4.79336	2.8693	10.1151	6.87279				7076.26	1243	26	44.0248	30.8842		6.87842
14320.8	988	53		66.9845		18.4444			1.15812	2.06328	8.35477		2.99494				14320.8	1253	53	23.2363	61.7994		4.12205	1.13927	9.70305					7344.57	1128	27	37.9474	37.5837		4.78279	2.82262	10.1143	6.7492				7344.57	1263	27	25.0251	24.1722		6.21045
14857.5	998	55		67.3543		18.2051			1.16612	2.18954	8.54662		2.53833				14857.5	1273	55	22.2769	63.3148		3.81809	1.00833	9.58189					7612.89	1143	28	37.6728	38.0486		4.77147	2.77213	10.1132	6.62186				7612.89	1283	28	22.0008	21.8756		5.91266
15394.1	1008	57		67.7415		17.9586			1.17281	2.31799	8.7371		2.072				15394.1	1293	57	5.00863	65.2368		3.85817	0.305388			25.591			7881.21	1158	29	37.3873	38.5336		4.75957	2.71794	10.1119	6.48965				7881.21	1303	29	17.2779	18.2077		5.48886
15930.7	1018	59		68.1422		17.7128			1.17895	2.44108	8.91835		1.60668				15930.7	1313	59	3.68342	65.2649		3.44113	0.228577			27.382			8149.53	1173	30	37.0889	39.0423		4.74697	2.65995	10.1104	6.35151				8149.53	1323	30	13.1821	13.7814		4.83806
16467.4	1028	61		68.5696		17.4544			1.18435	2.56378	9.09653		1.13141				16467.4	1333	61	2.16117	65.1912		2.97874	0.140135			29.5288			8417.84	1188	31	36.7773	39.5755		4.73423	2.59783	10.1086	6.20653				8417.84	1343	31	11.6557	11.2049		4.406
17004	1038	63		69.0213		17.1859			1.18894	2.68697	9.27261		0.644296				17004	1353	63	0.400384	64.9403		2.46032	0.0397064			32.1593			8686.16	1203	32	36.4569	40.126		4.71936	2.531	10.1066	6.06016				8686.16	1363	32	9.09255	8.50212		3.90715
17540.6	1048	65		69.4838		16.9211			1.19274	2.80774	9.44274		0.151829				17540.6	1373	65		62.9848		2.28993	0.00599684			34.7193			8954.48	1218	33	36.1263	40.6963		4.70427	2.45998	10.1043	5.90879				8954.48	1383	33	4.33187	5.38307		3.00634
18077.3	1058	67		69.7377		16.8694			1.19115	2.79146	9.41027						18077.3	1393	67		60.1579		2.1994	0.00295558			37.6397			9222.8	1233	34	35.7821	41.292		4.68856	2.38433	10.1019	5.75111				9222.8	1403	34		1.83021		2.07546
18613.9	1068	69		69.9098		16.9019			1.18699	2.71411	9.2872						18613.9	1413	69		56.7296		2.0783	0.00893765			41.1831			9491.11	1248	35	35.4303	41.9045		4.67194	2.30301	10.0991	5.59111				9491.11	1423	35				2.12665
19150.5	1078	71		70.08		16.9393			1.1822	2.63651	9.16196						19150.5	1433	71		52.5047		1.91241	0.0236176			45.5592			9759.43	1263	36	35.0642	42.5437		4.65588	2.21729	10.0961	5.42276				9759.43	1443	36				1.80969
19687.2	1088	73		70.2568		16.975			1.17699	2.55752	9.03369						19687.2	1453	73		47.3725		1.68177	0.0352796			50.9105			10027.8	1278	37	15.8628	36.7303		4.31362	2.03238		3.97932	37.0816			10027.8	1463	37				1.46159
20223.8	1098	75		70.4361		17.0112			1.17108	2.47841	8.9032						20223.8	1473	75		41.075		1.37414	0.0352693			57.5156			10296.1	1293	38	13.5812	35.7277		4.19486	1.93928		2.70396	41.8529			10296.1	1483	38				1.10779
20760.4	1108	77		70.6366		17.0347			1.16515	2.39569	8.76792						20760.4	1493	77		33.605		0.971178	0.00261882			65.4212			10564.4	1308	39	10.6117	34.1653		4.03612	1.83797		1.04072	48.3082			10564.4	1503	39				0.757214
21297.1	1118	79		70.8318		17.0654			1.15852	2.31325	8.63104						21297.1	1513	79		24.979		0.483612				74.5374			10832.7	1323	40	8.28965	31.7543		3.69396	1.81552			54.4465			10832.7	1523	40				0.411447
21833.7	1128	81		71.0323		17.0947			1.15131	2.23014	8.49161						21833.7	1533	81		15.9366						84.0634			11101	1338	41	7.18666	28.9554		3.16258	1.85914			58.8362			11101	1543	41				0.0803346
22370.4	1138	83		71.2509		17.1125			1.14373	2.14475	8.3481						22370.4	1553	83		8.32628						91.6737			11369.3	1353	42	5.75174	25.9103		2.54727	1.8757			63.915			11369.3	1563	42
22907	1148	85		71.4683		17.1349			1.13569	2.05872	8.20247						22907	1573	85		2.36174						97.6383			11637.6	1368	43	3.84042	22.5856		1.84567	1.85094			69.8773			11637.6	1583	43
23443.6	1158	87		71.6976		17.15			1.12707	1.97157	8.05369						23443.6	1593	87								100			11906	1383	44	1.25796	18.9194		1.06133	1.76636			76.995			11906	1603	44
23980.3	1168	89		71.9309		17.1644			1.1178	1.88418	7.90275						23980.3	1613	89								100			12174.3	1398	45		14.9316		0.457074	1.66908			82.9423			12174.3	1623	45
24516.9	1178	91		72.1767		17.1733			1.1084	1.79387	7.74768						24516.9	1633	91								100			12442.6	1413	46		10.8545		0.432415	1.31616			87.3969			12442.6	1643	46
25053.5	1188	93		72.4308		17.1785			1.09848	1.70251	7.58974						25053.5	1653	93								100			12710.9	1428	47		7.54716		0.371046	1.16363			90.9182			12710.9	1663	47
25590.2	1198	95		72.6847		17.1846			1.08766	1.61232	7.43079						25590.2	1673	95								100			12979.2	1443	48		4.33649		0.379153	0.921736			94.3626			12979.2	1683	48
26126.8	1208	97		72.9358		17.1979			1.07681	1.52019	7.26933						26126.8	1693	97								100			13247.6	1458	49		1.20237		0.453422	0.57968			97.7645			13247.6	1703	49
26663.4	1218	99		73.2091		17.1958			1.06536	1.42611	7.10359						26663.4	1713	99								100			13515.9	1473	50				0.450623	0.317698			99.2317			13515.9	1723	50
27200.1	1228	101		73.4872		17.1936			1.05361	1.33052	6.93509						27200.1	1733	101								100			13784.2	1488	51				0.388192	0.133339			99.4785			13784.2	1743	51
27736.7	1238	103		73.7707		17.1883			1.04112	1.23514	6.76476						27736.7	1753	103								100			14052.5	1503	52				0.269854				99.7301			14052.5	1763	52
28273.3	1248	105		74.0621		17.18			1.02827	1.1382	6.59145						28273.3	1773	105								100			14320.8	1518	53				0.0100328				99.99			14320.8	1783	53
28810	1258	107		74.352		17.1745			1.01483	1.04167	6.41708						28810	1793	107								100			14589.1	1533	54								100			14589.1	1803	54
29346.6	1268	109		74.657		17.161			1.00114	0.942392	6.23846						29346.6	1813	109								100			14857.5	1548	55								100			14857.5	1823	55
29883.2	1278	111		74.9632		17.1483			0.986905	0.843152	6.05841						29883.2	1833	111								100			15125.8	1563	56								100			15125.8	1843	56
30419.9	1288	113		75.275		17.1337			0.972232	0.743046	5.87607						30419.9	1853	113								100			15394.1	1578	57								100			15394.1	1863	57
30956.5	1298	115		75.5992		17.1114			0.95701	0.641758	5.69067						30956.5	1873	115								100			15662.4	1593	58								100			15662.4	1883	58
31493.1	1308	117		75.9247		17.0904			0.94141	0.53991	5.50359						31493.1	1893	117								100			15930.7	1608	59								100			15930.7	1903	59
32029.8	1318	119		76.2585		17.066			0.925476	0.436464	5.31356						32029.8	1913	119								100			16199	1623	60								100			16199	1923	60
32566.4	1328	121		76.1422		17.3153			0.882453	0.147338	4.87058			0.642193			32566.4	1933	121								100			16467.4	1638	61								100			16467.4	1943	61
33103.1	1338	123		75.6349		17.5699			0.801669		4.52536			1.46819			33103.1	1953	123								100			16735.7	1653	62								100			16735.7	1963	62
33639.7	1348	125		75.272		17.6765			0.722941		4.34829			1.98026			33639.7	1973	125								100			17004	1668	63								100			17004	1983	63
34176.3	1358	127		74.9176		17.777			0.638724		4.16072			2.50598			34176.3	1993	127								100			17272.3	1683	64								100			17272.3	2003	64
34713	1368	129		74.5724		17.8713			0.549128		3.96358			3.04355			34713	2013	129								100			17540.6	1698	65								100			17540.6	2023	65
35249.6	1378	131		74.2378		17.9581			0.453862		3.7569			3.59331			35249.6	2033	131								100			17809	1713	66								100			17809	2043	66
35786.2	1388	133		73.8905		18.0542			0.352071		3.53993			4.16334			35786.2	2053	133								100			18077.3	1728	67								100			18077.3	2063	67
36322.9	1398	135		73.5723		18.1286			0.243952		3.31256			4.74255			36322.9	2073	135								100			18345.6	1743	68								100			18345.6	2083	68
36859.5	1408	137		73.2552		18.2015			0.128802		3.07484			5.33964			36859.5	2093	137								100			18613.9	1758	69								100			18613.9	2103	69
37396.1	1418	139		72.926		18.2823			0.00536222		2.82488			5.96147			37396.1	2113	139								100			18882.2	1773	70								100			18882.2	2123	70
37932.8	1428	141		72.6865		18.3362					2.82656			6.15068			37932.8	2133	141								100			19150.5	1788	71								100			19150.5	2143	71
38469.4	1438	143		72.439		18.3994					2.83764			6.32402			38469.4	2153	143								100			19418.9	1803	72								100			19418.9	2163	72
39006	1448	145		72.2193		18.4426					2.84938			6.48873			39006	2173	145								100			19687.2	1818	73								100			19687.2	2183	73
39542.7	1458	147		71.9974		18.4879					2.85785			6.65678			39542.7	2193	147								100			19955.5	1833	74								100			19955.5	2203	74
40079.3	1468	149		71.7811		18.5303					2.86676			6.82182			40079.3	2213	149								100			20223.8	1848	75								100			20223.8	2223	75
40615.9	1478	151		71.5626		18.5741					2.87254			6.99076			40615.9	2233	151								100			20492.1	1863	76								100			20492.1	2243	76
41152.6	1488	153		71.3553		18.6101					2.87769			7.15695			41152.6	2253	153								100			20760.5	1878	77								100			20760.5	2263	77
41689.2	1498	155		71.1705		18.6277					2.88108			7.32074			41689.2	2273	155								100			21028.8	1893	78								100			21028.8	2283	78
42225.8	1508	157		70.9502		18.6737					2.8829			7.49323			42225.8	2293	157								100			21297.1	1908	79								100			21297.1	2303	79
42762.5	1518	159		70.7661		18.6902					2.88313			7.66061			42762.5	2313	159								100			21565.4	1923	80								100			21565.4	2323	80
43299.1	1528	161		70.5609		18.723					2.88354			7.8326			43299.1	2333	161								100			21833.7	1938	81								100
43835.8	1538	163		70.3728		18.7399					2.87631			8.0109																22102	1953	82								100
44372.4	1548	165		70.2124		18.736					2.88043			8.17123																22370.3	1968	83								100
44909	1558	167		70.0286		18.7465					2.87149			8.35343																22638.7	1983	84								100
45445.7	1568	169		69.8562		18.747					2.86528			8.53147																22907	1998	85								100
45982.3	1578	171		69.6897		18.7398					2.85601			8.71446																23175.3	2013	86								100
46518.9	1588	173		69.5127		18.7392					2.8477			8.90035																23443.6	2028	87								100
47055.6	1598	175		69.3394		18.7322					2.8359			9.09248																23711.9	2043	88								100
47592.2	1608	177		69.1648		18.7219					2.82164			9.29167																23980.3	2058	89								100
48128.8	1618	179		69.0115		18.6905					2.80478			9.49325																24248.6	2073	90								100
48665.5	1628	181		68.8379		18.6712					2.78698			9.7039																24516.9	2088	91								100
49202.1	1638	183		68.6752		18.6374					2.76598			9.9214																24785.2	2103	92								100
49738.7	1648	185		68.5104		18.5994					2.74112			10.1491																25053.5	2118	93								100
50275.4	1658	187		68.3425		18.5571					2.7176			10.3827																25321.8	2133	94								100
50812	1668	189		68.1727		18.509					2.6885			10.6298																25590.2	2148	95								100
51348.6	1678	191		68.0021		18.4518					2.65366			10.8925																25858.5	2163	96								100
51885.3	1688	193		67.8436		18.3762					2.62067			11.1595																26126.8	2178	97								100
52421.9	1698	195		67.6774		18.2953					2.57883			11.4484																26395.1	2193	98								100
52958.5	1708	197		67.5024		18.2057					2.53238			11.7595																26663.4	2208	99								100
53495.2	1718	199		67.3212		18.1127					2.48119			12.085																26931.8	2223	100								100
54031.8	1728	201		67.1409		18.0007					2.42722			12.4312																27200.1	2238	101								100
54568.5	1738	203		66.9241		17.8982					2.35127			12.8265
55105.1	1748	205		66.7601		17.7358					2.29527			13.2088
55641.7	1758	207		66.5738		17.5651					2.21787			13.6433
56178.4	1768	209		66.3676		17.383					2.12726			14.1221
56715	1778	211		66.1512		17.179					2.02985			14.64
57251.6	1788	213		65.939		16.9271					1.91458			15.2194
57788.3	1798	215		65.7048		16.6568					1.78747			15.8509
58324.9	1808	217		65.4795		16.3199					1.63688			16.5637
58861.5	1818	219		65.197		15.977					1.4721			17.3539
59398.2	1828	221		64.9185		15.5471					1.27333			18.2611
59934.8	1838	223		64.6213		15.0519					1.04425			19.2825
60471.4	1848	225		64.3026		14.4732					0.78186			20.4424
61008.1	1858	227		63.8912		13.1774					0.351363			22.58
61544.7	1868	229		63.5899		13.0042					0.122573			23.2834
62081.3	1878	231		63.3374		12.5611								24.1015
62618	1888	233		63.0289		12.0822								24.8889
63154.6	1898	235		62.6169		12.064								25.3183
63691.2	1908	237		62.7347		11.7829								25.4823
64227.9	1918	239		62.4087		11.5242								26.0671
64764.5	1928	241		62.3135		11.2032								26.4833
65301.2	1938	243		62.0892		10.895								27.0159
65837.8	1948	245		61.8757		10.5674								27.5569
66374.4	1958	247		61.6067		10.2562								28.1371
66911.1	1968	249		61.3664		9.90564								28.728
67447.7	1978	251		61.139		9.53778								29.3233
67984.3	1988	253		60.8869		9.14313								29.97
68521	1998	255		60.6225		8.75303								30.6245
69057.6	2008	257		60.3739		8.31199								31.3142
69594.2	2018	259		60.0956		7.86847								32.0359
70130.9	2028	261		59.8102		7.41883								32.771
70667.5	2038	263		59.5105		6.93998								33.5495
71204.1	2048	265		59.2159		6.41947								34.3646
71740.8	2058	267		58.8904		5.89499								35.2146
72277.4	2068	269		58.5435		5.36028								36.0963
72814	2078	271		58.2059		4.76062								37.0335
73350.7	2088	273		57.8449		4.16781								37.9873
73887.3	2098	275		57.4553		3.53929								39.0054
74423.9	2108	277		57.0441		2.87009								40.0858
74960.6	2118	279		56.601		2.19752								41.2015
75497.2	2128	281		56.1667		1.45276								42.3805
76033.9	2138	283		55.6886		0.655364								43.656
76570.5	2148	285		55.0988										44.9012
77107.1	2158	287		54.2796										45.7204
77643.8	2168	289		53.4991										46.5009
78180.4	2178	291		52.6573										47.3427
78717	2188	293		51.8										48
79253.7	2198	295		51.0513										48.9487
79790.3	2208	297		50.1879										49.8121
80326.9	2218	299		50										50
[truncated: 15 more columns]
